# Supplementary material for: A Pumpkin-Based Emulsion Gel as a Texture Improvement of Mixed Horsemeat Semi-Smoked Sausages
Source: Foods. 2022 Dec 1;11(23):3886. doi: 10.3390/foods11233886 (PMC9740514; doi:10.3390/foods11233886)
Supplement: Supplementary file 1 [file foods-11-03886-s001.zip]

Archive with 1 entries (1 files):
- foods-2032954-supplementary.pdf
